# Supplementary material for: Gene Transfer of Skeletal Muscle-Type Myosin Light Chain Kinase via Adeno-Associated Virus 6 Improves Muscle Functions in an Amyotrophic Lateral Sclerosis Mouse Model
Source: Int J Mol Sci. 2022 Feb 3;23(3):1747. doi: 10.3390/ijms23031747 (PMC8836241; doi:10.3390/ijms23031747)
Supplement: Supplementary file 1 [file ijms-23-01747-s001.zip]

Archive with 1 entries (1 files):
- ijms-1553423-supplementary.pdf
